# Supplementary material for: Characterizing regulatory path motifs in integrated networks using perturbational data
Source: Genome Biol. 2010 Mar 11;11(3):R32. doi: 10.1186/gb-2010-11-3-r32 (PMC2864572; doi:10.1186/gb-2010-11-3-r32)
Supplement: Additional file 2 — This zip-file contains sample data and step-by-step instructions for running Pathicular. [file gb-2010-11-3-r32-S2.GZ]

Archive with 4 entries (4 files):
- Sample_cysfile.cys
- readme.txt
- deletion_data
- chip_data
