# Supplementary material for: Characterizing regulatory path motifs in integrated networks using perturbational data
Source: Genome Biol. 2010 Mar 11;11(3):R32. doi: 10.1186/gb-2010-11-3-r32 (PMC2864572; doi:10.1186/gb-2010-11-3-r32)
Supplement: Additional file 2 — This zip-file contains sample data and step-by-step instructions for running Pathicular. [file gb-2010-11-3-r32-S2.GZ › deletion_data]

OAF1	RCR1
OAF1	HHT1
OAF1	HSP30
OAF1	TGL2
OAF1	YHL021C
OAF1	MOG1
OAF1	PTR2
OAF1	YLR162W
OAF1	YLR194C
OAF1	DIA1
OAF1	YOL014W
OAF1	CMK2
OAF1	YOR220W
OAF1	TPO4
OAF1	YOR385W
OAF1	BET2
PDR3	MET14
SEF1	BSC1
SEF1	SPC110
SEF1	YDR444W
SEF1	YLR162W
SEF1	FRE1
SEF1	ACO1
SEF1	PML39
SEF1	YMR085W
SEF1	NDE1
SEF1	IDH1
RTG3	YAR064W
RTG3	YAR068W
RTG3	RTG3
RTG3	RCR1
RTG3	CIT2
RTG3	HSP30
RTG3	PHO8
RTG3	SMB1
RTG3	LEU1
RTG3	TPO2
RTG3	BTN2
RTG3	ARN2
RTG3	CUP1-1
RTG3	CUP1-2
RTG3	BAT1
RTG3	LYS12
RTG3	ACO2
RTG3	BAT2
RTG3	DAN1
RTG3	PTR2
RTG3	ALT1
RTG3	YLR194C
RTG3	ACO1
RTG3	URA4
RTG3	CAR2
RTG3	ADE17
RTG3	NDE1
RTG3	DIA1
RTG3	IDH1
RTG3	MEP2
RTG3	CIT1
RTG3	YOL014W
RTG3	CMK2
RTG3	ZEO1
RTG3	TIR2
RTG3	YOR052C
RTG3	YOR220W
RTG3	ALD4
RTG3	FIT2
RTG3	FIT3
RTG3	YOR385W
RTG3	YPL014W
EDS1	VID24
EDS1	CTP1
EDS1	LYS21
EDS1	LYS20
EDS1	LYS4
EDS1	LYS12
EDS1	LYS1
EDS1	ACO2
EDS1	DIC1
EDS1	AQR1
EDS1	LYS9
EDS1	CMK2
EDS1	YOR220W
EDS1	YOR385W
TEC1	ERP2
TEC1	YAR009C
TEC1	YAR010C
TEC1	PDR3
TEC1	PDR3
TEC1	TEC1
TEC1	YCL020W
TEC1	LYS14
TEC1	LYS14
TEC1	LYS14
TEC1	GRX3
TEC1	GRX3
TEC1	YDR210W
TEC1	EXG2
TEC1	EXG2
TEC1	OMS1
TEC1	OMS1
TEC1	YDR366C
TEC1	YER137C
TEC1	YER138C
TEC1	BUR6
TEC1	RTS3
TEC1	RTS3
TEC1	YIL060W
TEC1	YIL080W
TEC1	YJL131C
TEC1	YJR026W
TEC1	YJR027W
TEC1	YJR028W
TEC1	YJR029W
TEC1	MLH2
TEC1	ASP3-2
TEC1	ASP3-2
TEC1	HAP1
TEC1	HAP1
TEC1	GAS2
TEC1	VIP1
TEC1	VIP1
TEC1	YML039W
TEC1	YML040W
TEC1	YML045W
TEC1	YML045W
TEC1	YMR045C
TEC1	YMR046C
TEC1	YMR050C
TEC1	YMR051C
TEC1	DDR48
TEC1	DDR48
TEC1	DML1
TEC1	VAC7
TEC1	VAC7
TEC1	MRPL10
TEC1	MRPL10
TEC1	ITR2
TEC1	ITR2
TEC1	NDJ1
TEC1	FRE7
TEC1	LSC1
TEC1	THI72
TEC1	THI72
TEC1	YPL257W
TEC1	YPL257W
TEC1	PDH1
TEC1	YPR091C
TEC1	THI22
TEC1	YPR148C
TEC1	YPR158W
TEC1	YPR158W
SIF2	YBL113C
SIF2	HSP30
SIF2	SPI1
SIF2	TPO2
SIF2	YHL050C
SIF2	AAP1
SIF2	ARO9
SIF2	PHO12
SIF2	YHR219W
SIF2	NET1
SIF2	CWP1
SIF2	PTR2
SIF2	YLR108C
SIF2	BNA5
SIF2	YLR297W
SIF2	ACO1
SIF2	CAR2
SIF2	YRF1-4
SIF2	TSL1
SIF2	IDH1
SIF2	CMK2
SIF2	ARG1
SIF2	MDH2
SIF2	TPO4
SIF2	YOR385W
SIF2	YPL014W
SIF2	ALD6
SIF2	YRF1-7
TBS1	YCR102C
TBS1	IRC7
TBS1	CWP1
TBS1	PTR2
TBS1	YLR460C
TBS1	YNL134C
TBS1	TPO4
TBS1	FIT2
SMP1	YBR053C
SMP1	SIT1
SMP1	SPI1
SMP1	APL1
SMP1	FRE1
SMP1	FET3
SMP1	CMK2
SMP1	HPF1
SMP1	ENB1
SMP1	FIT3
YBR239C	GCV1
YBR239C	ENT4
YBR239C	YLR194C
YBR239C	COG6
YBR239C	AQR1
YBR239C	CMK2
YBR239C	AKR2
THI2	HHF1
THI2	RPP1A
THI2	YIL169C
THI2	SAG1
THI2	APL1
THI2	RPL14A
THI2	STE3
THI2	TRX1
THI2	FRE1
THI2	RPS25B
THI2	RPS29A
THI2	PML39
THI2	TOM7
THI2	ORT1
THI2	MTR10
THI2	RPS12
THI2	FIT2
MAL33	YHR219W
MAL33	DID4
MAL33	MRP17
MAL33	MAK11
MAL33	NFU1
MAL33	ASK1
MAL33	TMA19
MAL33	YKL061W
MAL33	YKL069W
MAL33	MUD2
MAL33	HOT13
MAL33	UTP11
MAL33	RAD27
MAL33	SBA1
MAL33	OAC1
MAL33	SRP21
MAL33	RRN3
MAL33	MRPL31
MAL33	LTV1
MAL33	EBP2
MAL33	NTR2
MAL33	DBP7
MAL33	RPC37
MAL33	KTR2
MAL33	PTR2
MAL33	YRF1-4
MAL33	DDR48
MAL33	DDR48
MAL33	AKR2
MAL33	TPO4
HCM1	FUS1
HCM1	CTS2
HCM1	HSP12
HCM1	RIX7
HCM1	YLR162W
HCM1	ATG2
RDS1	YRO2
RDS1	GLK1
RDS1	HSP30
RDS1	AAD3
RDS1	STP4
RDS1	TPS2
RDS1	SMB1
RDS1	SPI1
RDS1	GSY1
RDS1	TPO2
RDS1	YLR297W
RDS1	TSL1
RDS1	YPK2
RDS1	GAD1
RDS1	YGP1
RDS1	AAD15
RDS1	TPO4
RDS1	YPL014W
RPN4	PHO11
RPN4	FUI1
RPN4	YRO2
RPN4	PHO89
RPN4	FUS1
RPN4	HSP30
RPN4	AHC2
RPN4	STP4
RPN4	GYP7
RPN4	YDR222W
RPN4	PHM6
RPN4	MFA1
RPN4	PRE1
RPN4	FCY2
RPN4	SPI1
RPN4	HSP12
RPN4	STE2
RPN4	YFR006W
RPN4	AGA2
RPN4	STF2
RPN4	TPO2
RPN4	YGR250C
RPN4	PHO12
RPN4	BAR1
RPN4	RPN2
RPN4	PRE3
RPN4	BAT2
RPN4	RPT1
RPN4	PTR2
RPN4	HSP104
RPN4	YLR162W
RPN4	ACO1
RPN4	SST2
RPN4	YMR102C
RPN4	YMR181C
RPN4	DSK2
RPN4	DIA1
RPN4	YNL146W
RPN4	YNL155W
RPN4	YGP1
RPN4	ZWF1
RPN4	AGA1
RPN4	CMK2
RPN4	ENB1
RPN4	FIT2
RPN4	YOR385W
RPN4	YPL014W
RPN4	ALD6
STP4	YRO2
STP4	HSP30
STP4	LYS14
STP4	SPI1
STP4	TPO2
STP4	YLR297W
STP4	TSL1
STP4	VAC7
STP4	TPO4
STP4	YPL014W
MBP1	SIT1
MBP1	RNR1
MBP1	RAD51
MBP1	YLR297W
MBP1	FET3
MBP1	DIA1
MBP1	YPL014W
PHO2	ADE1
PHO2	KIN3
PHO2	PHO11
PHO2	PHO5
PHO2	PHO89
PHO2	HIS4
PHO2	CHA1
PHO2	PHM6
PHO2	HPT1
PHO2	HIS1
PHO2	FCY2
PHO2	CEM1
PHO2	VTC1
PHO2	VTC2
PHO2	ADE5,7
PHO2	TPO2
PHO2	ADE3
PHO2	SPL2
PHO2	PHO12
PHO2	HIS5
PHO2	PHO86
PHO2	URA1
PHO2	MTD1
PHO2	RIX7
PHO2	SHM2
PHO2	YLR156W
PHO2	YLR159W
PHO2	YLR161W
PHO2	YLR297W
PHO2	ADE13
PHO2	URA4
PHO2	PHO84
PHO2	HXT2
PHO2	ADE17
PHO2	ADE4
PHO2	YNL134C
PHO2	YGP1
PHO2	ADE12
PHO2	MDH2
PHO2	RIB4
PHO2	AKR2
PHO2	VTC3
UGA3	HSP30
UGA3	TPO2
UGA3	BTN2
UGA3	CUP1-1
UGA3	YLR194C
UGA3	DIA1
UGA3	YOL014W
UGA3	CMK2
UGA3	YOR052C
UGA3	YOR220W
UGA3	YOR385W
UGA3	YPL014W
NRG1	RCR1
NRG1	HSP30
NRG1	SMB1
NRG1	ABM1
NRG1	YLR162W
NRG1	YLR194C
NRG1	PML39
NRG1	YMR085W
NRG1	DIA1
NRG1	NCE103
NRG1	YOL014W
NRG1	CMK2
NRG1	YOR220W
NRG1	TPO4
NRG1	YOR385W
NRG1	YPL014W
YDR049W	HSP30
YDR049W	BSC1
YDR049W	STP4
YDR049W	GCV1
YDR049W	YDR444W
YDR049W	SPI1
YDR049W	TPO2
YDR049W	SSL1
YDR049W	YLR297W
YDR049W	PML39
YDR049W	PCL1
YDR049W	IZH4
YDR049W	YPL014W
INO2	INO2
INO2	NET1
INO2	FIT3
SWI5	RPL41A
SWI5	YDR444W
SWI5	IRC7
SWI5	MF(ALPHA)2
SWI5	YLR162W
SWI5	PML39
SWI5	HPF1
SWI5	FIT2
UME6	ACS1
UME6	PRX1
UME6	YBR184W
UME6	PCH2
UME6	OM14
UME6	COS2
UME6	CHA1
UME6	ADY2
UME6	YCR061W
UME6	LYS14
UME6	PST1
UME6	GRX3
UME6	GRX3
UME6	UME6
UME6	EXG2
UME6	HSP12
UME6	COS4
UME6	YFR017C
UME6	IRC7
UME6	HOP2
UME6	PYC1
UME6	VPS73
UME6	LSC2
UME6	COS6
UME6	SPO11
UME6	RIM4
UME6	COS8
UME6	SPO13
UME6	REC104
UME6	YHR202W
UME6	URM1
UME6	TIR3
UME6	YKE4
UME6	ULP2
UME6	BCY1
UME6	APQ12
UME6	GVP36
UME6	CBR1
UME6	YIL060W
UME6	PCI8
UME6	HOP1
UME6	SER33
UME6	RPN2
UME6	SEC28
UME6	AVT7
UME6	ICE2
UME6	LYS12
UME6	YIL096C
UME6	XBP1
UME6	YIL108W
UME6	POR2
UME6	HIS5
UME6	QDR2
UME6	AYR1
UME6	KGD1
UME6	FLX1
UME6	TPM2
UME6	TID3
UME6	DJP1
UME6	MRS1
UME6	MGA2
UME6	LYS1
UME6	YIR035C
UME6	HYR1
UME6	YIR042C
UME6	LOH1
UME6	ARG3
UME6	INO1
UME6	YJR029W
UME6	PUT3
UME6	FOX2
UME6	UBI4
UME6	MLH2
UME6	ASP3-2
UME6	FRE1
UME6	YLR297W
UME6	ATP10
UME6	CAR2
UME6	TSL1
UME6	COS3
UME6	YMR045C
UME6	YMR046C
UME6	YMR050C
UME6	FET3
UME6	SNO1
UME6	SNZ1
UME6	SRT1
UME6	REC114
UME6	YMR147W
UME6	YMR148W
UME6	SPO1
UME6	YNL155W
UME6	COS1
UME6	ARE2
UME6	BIO4
UME6	ARG1
UME6	NDJ1
UME6	MDH2
UME6	YOL131W
UME6	HXT11
UME6	YSP3
UME6	THI72
UME6	MEK1
UME6	YOR387C
UME6	FDH1
UME6	SWI1
UME6	IRC15
UME6	CTF19
UME6	CAR1
UME6	YPL257W
UPC2	UPC2
UPC2	ARG80
UPC2	TIR2
ADR1	YLR194C
ADR1	CMK2
MET32	MET32
MET32	SLH1
MET32	AKR2
MET32	FIT2
YAP6	ARP8
YAP6	FIT2
YAP6	FIT3
YDR266C	YRO2
YDR266C	HSP30
YDR266C	SNT1
YDR266C	YDR266C
YDR266C	SPI1
YDR266C	GSY1
YDR266C	TPO2
YDR266C	HSP104
YDR266C	YLR108C
YDR266C	YLR162W
YDR266C	YLR297W
YDR266C	TSL1
YDR266C	GAD1
YDR266C	YNL146W
YDR266C	FRE4
YDR266C	ENB1
YDR266C	TPO4
YDR266C	FIT2
YDR266C	FIT3
YDR266C	YPL014W
ARO80	PHO89
ARO80	HSP30
ARO80	ARO80
ARO80	TOM1
ARO80	FAA2
ARO80	YGL057C
ARO80	KRE11
ARO80	SLH1
ARO80	TAO3
ARO80	STE3
ARO80	MET17
ARO80	ORT1
ARO80	YOR164C
CAD1	YBR147W
CAD1	YCR102C
CAD1	GPD1
CAD1	AAD4
CAD1	YGL146C
CAD1	CTT1
CAD1	YHL021C
CAD1	SIR3
CAD1	CMK2
CAD1	ITR2
CAD1	YOR385W
YHP1	GLK1
YHP1	HSP30
YHP1	LYS14
YHP1	PST1
YHP1	TPO2
YHP1	HSP104
YHP1	YLR297W
YHP1	TSL1
YHP1	YPK2
YHP1	YGP1
YHP1	HPF1
YHP1	TPO4
YHP1	YPL014W
STP1	PHO11
STP1	RCR1
STP1	HHT1
STP1	BAP2
STP1	TAT1
STP1	GPX2
STP1	HSP30
STP1	SED1
STP1	EMI2
STP1	YER064C
STP1	MET6
STP1	MET10
STP1	LEU1
STP1	PNC1
STP1	ZRT1
STP1	TPO2
STP1	CHO2
STP1	YHB1
STP1	YGR235C
STP1	ARN2
STP1	CUP1-1
STP1	BAT1
STP1	PHO12
STP1	TIR3
STP1	SER33
STP1	ECM17
STP1	MET14
STP1	CWP1
STP1	CWP1
STP1	HSP104
STP1	SUL2
STP1	TIS11
STP1	YLR162W
STP1	YLR194C
STP1	YLR257W
STP1	PML39
STP1	YMR085W
STP1	YMR102C
STP1	GAT2
STP1	NDE1
STP1	GAD1
STP1	DIA1
STP1	NCE103
STP1	YNL146W
STP1	MET2
STP1	PCL1
STP1	YOL014W
STP1	CMK2
STP1	MCH4
STP1	ENB1
STP1	TIR2
STP1	AKR2
STP1	MTR10
STP1	YOR220W
STP1	TPO4
STP1	MCH5
STP1	GDH1
STP1	FIT2
STP1	FIT3
STP1	YOR385W
STP1	YPL014W
STP1	RPS23B
STP1	BET2
URC2	FUI1
URC2	HSP30
URC2	TPO2
URC2	YLR162W
URC2	CDC25
URC2	TSL1
URC2	PML39
URC2	YGP1
URC2	MRPL10
URC2	YNR073C
URC2	YPL014W
GCN4	PHO89
GCN4	GLK1
GCN4	HSP30
GCN4	TPS2
GCN4	HSP42
GCN4	SPC110
GCN4	YDR444W
GCN4	ZRT1
GCN4	YHL021C
GCN4	DEF1
GCN4	STE3
GCN4	HSP104
GCN4	YLR162W
GCN4	PML39
GCN4	YMR045C
GCN4	YMR085W
GCN4	YOR287C
GCN4	FIT3
MIG3	YRO2
MIG3	SLY1
MIG3	FMP48
MIG3	TPO2
MIG3	SLH1
MIG3	CTK1
MIG3	YLR162W
MIG3	YLR297W
MIG3	PML39
MIG3	YPL014W
GLN3	HMLALPHA1
GLN3	ITR1
GLN3	GLN3
GLN3	RNR1
GLN3	RNR4
GLN3	ARG4
GLN3	RNR3
GLN3	RNR2
GLN3	LAP4
GLN3	URA1
GLN3	RPL37A
GLN3	CAR2
GLN3	SML1
GLN3	MCM1
GLN3	CWC25
GLN3	MET2
GLN3	MDH2
GLN3	RPB10
GLN3	YOR285W
GLN3	GLN1
ACA1	YAL018C
ACA1	YBR225W
ACA1	STE3
ACA1	MF(ALPHA)1
FLO8	YRO2
FLO8	GLK1
FLO8	YCL042W
FLO8	HSP30
FLO8	GYP7
FLO8	PST1
FLO8	TPS2
FLO8	HSP42
FLO8	YER067W
FLO8	SPI1
FLO8	GSY1
FLO8	TPO2
FLO8	KRE11
FLO8	YGR250C
FLO8	YJL131C
FLO8	HSP104
FLO8	TFS1
FLO8	YLR194C
FLO8	YLR297W
FLO8	TMA10
FLO8	TSL1
FLO8	PGM2
FLO8	GAD1
FLO8	YGP1
FLO8	CMK2
FLO8	PNS1
FLO8	TPO4
FLO8	YPL014W
SWI4	YBL111C
SWI4	RCR1
SWI4	YRO2
SWI4	TIP1
SWI4	SSE2
SWI4	COS2
SWI4	GLK1
SWI4	YCL042W
SWI4	CHA1
SWI4	YCR007C
SWI4	HSP30
SWI4	GYP7
SWI4	PST1
SWI4	SPI1
SWI4	YFL064C
SWI4	GSY1
SWI4	ZRT1
SWI4	TPO2
SWI4	SOL4
SWI4	YGR250C
SWI4	COS8
SWI4	YHL049C
SWI4	PRY1
SWI4	NCA3
SWI4	HSP150
SWI4	CPS1
SWI4	YJL225C
SWI4	BNA1
SWI4	CWP1
SWI4	LAP4
SWI4	PRY2
SWI4	PTR2
SWI4	HSP104
SWI4	YPS3
SWI4	TFS1
SWI4	YLR194C
SWI4	YLR297W
SWI4	TMA10
SWI4	ILV5
SWI4	URA4
SWI4	YLR462W
SWI4	YLR464W
SWI4	YRF1-5
SWI4	TSL1
SWI4	COS3
SWI4	YML133C
SWI4	PLB2
SWI4	YPK2
SWI4	GAD1
SWI4	DIA1
SWI4	NCE103
SWI4	YGP1
SWI4	YNL200C
SWI4	PCL1
SWI4	YNL300W
SWI4	THI12
SWI4	COS1
SWI4	CSI2
SWI4	CMK2
SWI4	ARG1
SWI4	SRL1
SWI4	TPO4
SWI4	YOR338W
SWI4	YOR385W
SWI4	YPL014W
SWI4	SVS1
YER130C	YRO2
YER130C	GLK1
YER130C	YCL042W
YER130C	HSP30
YER130C	GYP7
YER130C	YER067W
YER130C	SPI1
YER130C	GSY1
YER130C	TPO2
YER130C	SOL4
YER130C	HSP104
YER130C	TSL1
YER130C	GAD1
YER130C	YGP1
YER130C	CMK2
YER130C	TPO4
YER130C	YPL014W
RPH1	UGA2
RPH1	HSP30
RPH1	BTN2
RPH1	ARO9
RPH1	HYR1
RPH1	LAP4
RPH1	YLR162W
RPH1	YLR194C
RPH1	YLR218C
RPH1	YLR297W
RPH1	YLR356W
RPH1	DIA1
RPH1	IDH1
RPH1	AQR1
RPH1	YGP1
RPH1	CMK2
RPH1	TPO4
RPH1	FIT2
RPH1	FIT3
RPH1	YOR385W
RPH1	BET2
YER184C	YRO2
YER184C	GLK1
YER184C	HSP30
YER184C	GYP7
YER184C	PST1
YER184C	TPS2
YER184C	SMB1
YER184C	YER067W
YER184C	SPI1
YER184C	GSY1
YER184C	STF2
YER184C	TPO2
YER184C	SOL4
YER184C	YHL021C
YER184C	TFS1
YER184C	GSY2
YER184C	TMA10
YER184C	TSL1
YER184C	YPK2
YER184C	PGM2
YER184C	DIA1
YER184C	YGP1
YER184C	CMK2
YER184C	TPO4
YER184C	YPL014W
GAT1	SIT1
GAT1	GAT1
GAT1	YJR008W
GAT1	YLL007C
GAT1	FRE1
GAT1	MPP6
GAT1	AKR2
GAT1	FIT2
GAT1	FIT3
HAC1	HAC1
HAC1	YHL021C
HAC1	HXT9
HAC1	FRE1
HAC1	VPS17
HAC1	MTR10
HAC1	FIT2
HAC1	FIT3
YFL052W	YRO2
YFL052W	HSP30
YFL052W	BSC1
YFL052W	STP4
YFL052W	SMB1
YFL052W	TPO2
YFL052W	YLR162W
YFL052W	YLR297W
YFL052W	HPF1
PHO4	TIP1
PHO4	GPX2
PHO4	HSP30
PHO4	BCK2
PHO4	SEH1
PHO4	TPO2
PHO4	RPS20
PHO4	GAT4
PHO4	YLR194C
PHO4	SNZ1
PHO4	DIA1
PHO4	YNL034W
PHO4	YNL300W
PHO4	YOL014W
PHO4	CMK2
PHO4	YOR220W
PHO4	FIT2
PHO4	FIT3
PHO4	YOR385W
PHO4	YPL014W
PDR1	YBR225W
PDR1	SNT1
PDR1	PRM7
PDR1	RPC53
PDR1	LYS14
PDR1	RAD55
PDR1	YDR262W
PDR1	DOT1
PDR1	YDR444W
PDR1	ADA2
PDR1	SPG3
PDR1	FPR2
PDR1	HXT13
PDR1	YER134C
PDR1	ATG18
PDR1	GSC2
PDR1	YGR035C
PDR1	POT1
PDR1	TIS11
PDR1	FRE1
PDR1	RCE1
PDR1	NRK1
PDR1	YNL134C
PDR1	SRV2
PDR1	MRPL19
PDR1	YNL193W
PDR1	RAS1
PDR1	GCY1
PDR1	UBP2
PDR1	IAH1
PDR1	YOR152C
PDR1	NFI1
PDR1	VPS4
PDR1	AOS1
PDR1	RPO26
PDR1	RPC82
MIG1	REG2
MIG1	PHO89
MIG1	MAL33
MIG1	STP4
MIG1	PPH3
MIG1	HXT6
MIG1	HXT3
MIG1	YDR444W
MIG1	ESP1
MIG1	BTN2
MIG1	YGR243W
MIG1	YHL021C
MIG1	APL1
MIG1	YLR162W
MIG1	YLR194C
MIG1	FRE1
MIG1	YMR085W
MIG1	DDR48
MIG1	YGP1
MIG1	AGA1
MIG1	YOL014W
MIG1	ALD6
MIG1	ODC1
AFT1	RCR1
AFT1	RFS1
AFT1	YBR056W
AFT1	UBC4
AFT1	YBR139W
AFT1	EHT1
AFT1	OM14
AFT1	GLK1
AFT1	HSP30
AFT1	GPD1
AFT1	GLT1
AFT1	LYS14
AFT1	HSP42
AFT1	AHA1
AFT1	FIT1
AFT1	SIT1
AFT1	YER079W
AFT1	AGA2
AFT1	YGL039W
AFT1	OLE1
AFT1	AFT1
AFT1	YGR131W
AFT1	YHL021C
AFT1	ARG4
AFT1	BAR1
AFT1	AYR1
AFT1	KGD1
AFT1	LYS1
AFT1	RNR2
AFT1	ACO2
AFT1	ILV3
AFT1	SSC1
AFT1	UGP1
AFT1	PHD1
AFT1	CWP1
AFT1	CWP1
AFT1	LAP4
AFT1	SDH3
AFT1	YSR3
AFT1	ECM4
AFT1	SSA2
AFT1	HSP104
AFT1	TOS4
AFT1	YLR194C
AFT1	CPR6
AFT1	HSP60
AFT1	ACO1
AFT1	CAR2
AFT1	TSL1
AFT1	ARA2
AFT1	YMR051C
AFT1	FET3
AFT1	ECM40
AFT1	YMR102C
AFT1	NDE1
AFT1	DDR48
AFT1	DDR48
AFT1	HSC82
AFT1	DIA1
AFT1	SIS1
AFT1	YDJ1
AFT1	YGP1
AFT1	RFA2
AFT1	AGA1
AFT1	LYS9
AFT1	IZH2
AFT1	YOL014W
AFT1	CMK2
AFT1	IZH4
AFT1	ENB1
AFT1	STI1
AFT1	YOR052C
AFT1	CYT1
AFT1	YOR220W
AFT1	ISU2
AFT1	WTM1
AFT1	TPO4
AFT1	FAA1
AFT1	FIT2
AFT1	YOR385W
AFT1	LSP1
AFT1	YPL014W
AFT1	ALD6
AFT1	HSP82
AFT1	YPL277C
HSF1	EFB1
HSF1	CDC19
HSF1	GCV3
HSF1	BDH1
HSF1	YAR010C
HSF1	PHO11
HSF1	HTB2
HSF1	HTA2
HSF1	PDR3
HSF1	FUS3
HSF1	NCL1
HSF1	RPL19B
HSF1	HEK2
HSF1	RPS8A
HSF1	RPL23A
HSF1	RPL32
HSF1	YBL111C
HSF1	HHF1
HSF1	HHT1
HSF1	YBR028C
HSF1	RPL4A
HSF1	YRO2
HSF1	TIP1
HSF1	BAP2
HSF1	ECM33
HSF1	PHO3
HSF1	PHO5
HSF1	YMC2
HSF1	TEF2
HSF1	ICS2
HSF1	AMN1
HSF1	TOS1
HSF1	RPS6B
HSF1	GDT1
HSF1	RPS9B
HSF1	RPL21A
HSF1	YBR238C
HSF1	ARO4
HSF1	SSH1
HSF1	APE3
HSF1	PHO89
HSF1	YCL020W
HSF1	AGP1
HSF1	SRO9
HSF1	GLK1
HSF1	PGK1
HSF1	RPS14A
HSF1	FEN1
HSF1	ARP2
HSF1	BSC1
HSF1	STP4
HSF1	SLC1
HSF1	RPS29B
HSF1	RPL31A
HSF1	RPP1A
HSF1	RPL13A
HSF1	RPS16B
HSF1	VCX1
HSF1	TFP1
HSF1	RPL4B
HSF1	LYS14
HSF1	TPI1
HSF1	PST1
HSF1	RPS13
HSF1	GRX3
HSF1	VBA4
HSF1	TRM1
HSF1	HOM2
HSF1	HMO1
HSF1	YDR210W
HSF1	AHA1
HSF1	YDR222W
HSF1	HTA1
HSF1	EXG2
HSF1	PHM6
HSF1	OMS1
HSF1	SPC110
HSF1	RPP2B
HSF1	EFT2
HSF1	NCB2
HSF1	HPT1
HSF1	RPL12B
HSF1	RPS18A
HSF1	GUK1
HSF1	MFA1
HSF1	CUP5
HSF1	GDA1
HSF1	RPL12A
HSF1	GCD11
HSF1	ARB1
HSF1	HIS1
HSF1	FCY2
HSF1	FCY2
HSF1	HOR2
HSF1	RNR1
HSF1	VTC1
HSF1	ALD5
HSF1	MET6
HSF1	RPS8B
HSF1	KAP123
HSF1	RPL23B
HSF1	SHO1
HSF1	DSE1
HSF1	RPS26B
HSF1	YER137C
HSF1	FTR1
HSF1	BUR6
HSF1	PAB1
HSF1	STE2
HSF1	HAC1
HSF1	SAD1
HSF1	SMC2
HSF1	YFR032C
HSF1	PMA1
HSF1	ERG4
HSF1	PUF4
HSF1	KAP122
HSF1	SCW11
HSF1	RPL30
HSF1	RPL24A
HSF1	AGA2
HSF1	YGL039W
HSF1	OLE1
HSF1	PYC1
HSF1	RPL28
HSF1	RPS2
HSF1	RPL1B
HSF1	ROK1
HSF1	RPS26A
HSF1	VRG4
HSF1	ADE5,7
HSF1	HXK2
HSF1	UGA1
HSF1	RPS25A
HSF1	RPL26B
HSF1	MUP1
HSF1	SLX9
HSF1	RPL11B
HSF1	PIL1
HSF1	UTP22
HSF1	VAS1
HSF1	RPS23A
HSF1	MEP1
HSF1	PPT1
HSF1	RPL24B
HSF1	CYS4
HSF1	NSR1
HSF1	RTS3
HSF1	ATF2
HSF1	RNR4
HSF1	ADE3
HSF1	RPS0A
HSF1	PFK1
HSF1	ENO1
HSF1	TNA1
HSF1	MES1
HSF1	RPL14B
HSF1	RPS20
HSF1	YHL021C
HSF1	RPL8A
HSF1	ECM34
HSF1	OSH7
HSF1	RPL27A
HSF1	DED81
HSF1	YHR020W
HSF1	INM1
HSF1	AAP1
HSF1	CUP1-1
HSF1	CUP1-2
HSF1	GAR1
HSF1	FUR1
HSF1	SPL2
HSF1	RPL42B
HSF1	DSE2
HSF1	ENO2
HSF1	OYE2
HSF1	RPS4B
HSF1	BAT1
HSF1	PHO12
HSF1	IMD2
HSF1	FAA3
HSF1	BAR1
HSF1	RPL2B
HSF1	RPL34B
HSF1	RHR2
HSF1	THS1
HSF1	LYS12
HSF1	PRM5
HSF1	SIM1
HSF1	RPL16A
HSF1	AXL2
HSF1	RPL40A
HSF1	DAL7
HSF1	CCT8
HSF1	VTC4
HSF1	TDH1
HSF1	PRY3
HSF1	PRY1
HSF1	CCT7
HSF1	RPS21B
HSF1	TIF2
HSF1	HSP150
HSF1	RPL17B
HSF1	RPS22A
HSF1	ELO1
HSF1	YJR015W
HSF1	ILV3
HSF1	YJR026W
HSF1	YJR028W
HSF1	SSC1
HSF1	LIA1
HSF1	RPS5
HSF1	PMT4
HSF1	RPS4A
HSF1	HMS2
HSF1	BAT2
HSF1	MET14
HSF1	AUR1
HSF1	RPL14A
HSF1	LAC1
HSF1	MAE1
HSF1	IXR1
HSF1	PHD1
HSF1	TMA19
HSF1	TEF4
HSF1	CWP1
HSF1	OAC1
HSF1	PIR3
HSF1	RPL17A
HSF1	PRS1
HSF1	RPS21A
HSF1	TIF1
HSF1	PTR2
HSF1	SSA2
HSF1	RPL8B
HSF1	MMP1
HSF1	RPL15A
HSF1	RPS0B
HSF1	SHM2
HSF1	RPL22A
HSF1	RPL10
HSF1	ALT1
HSF1	STM1
HSF1	ACS2
HSF1	ASP3-2
HSF1	RPS31
HSF1	CBF5
HSF1	YLR179C
HSF1	SAM1
HSF1	RPL37A
HSF1	SIK1
HSF1	HMX1
HSF1	CPR6
HSF1	YEF3
HSF1	HAP1
HSF1	HSP60
HSF1	RPS28B
HSF1	CTS1
HSF1	EXG1
HSF1	ACO1
HSF1	RPL38
HSF1	RPS25B
HSF1	RPP0
HSF1	FKS1
HSF1	RPL26A
HSF1	ILV5
HSF1	ADE13
HSF1	RPS22B
HSF1	SUR4
HSF1	RPS29A
HSF1	DUS4
HSF1	VIP1
HSF1	YLR413W
HSF1	IMD3
HSF1	RPS1A
HSF1	RPL6B
HSF1	SST2
HSF1	YAP1
HSF1	YML040W
HSF1	YML045W
HSF1	YML045W
HSF1	RPS1B
HSF1	RPL6A
HSF1	VAN1
HSF1	PHO84
HSF1	PLB2
HSF1	PLB1
HSF1	CCS1
HSF1	YMR046C
HSF1	YMR051C
HSF1	PGM2
HSF1	ILV2
HSF1	ADE17
HSF1	RPL15B
HSF1	PKR1
HSF1	RPL13B
HSF1	NDE1
HSF1	HSC82
HSF1	PFK2
HSF1	RPL20A
HSF1	ZRC1
HSF1	GTO3
HSF1	NIP1
HSF1	SIS1
HSF1	HHF2
HSF1	HHT2
HSF1	NCE103
HSF1	POR1
HSF1	SUN4
HSF1	RPL9B
HSF1	RPL16B
HSF1	RPS7B
HSF1	YNL146W
HSF1	YGP1
HSF1	RPL42A
HSF1	SSB2
HSF1	MRPL10
HSF1	YNL300W
HSF1	RPL18B
HSF1	RPS19B
HSF1	EGT2
HSF1	DSE4
HSF1	HTZ1
HSF1	YOL014W
HSF1	RPP2A
HSF1	RPS15
HSF1	SPE2
HSF1	ARG1
HSF1	ADH1
HSF1	YOL098C
HSF1	IZH4
HSF1	ITR2
HSF1	MCH4
HSF1	RPL18A
HSF1	RPS19A
HSF1	RPL25
HSF1	ENB1
HSF1	STD1
HSF1	RPL3
HSF1	RKI1
HSF1	MPC54
HSF1	RPS30B
HSF1	THI72
HSF1	DED1
HSF1	RPL33B
HSF1	SRL1
HSF1	RPL20B
HSF1	ALA1
HSF1	RPS12
HSF1	GDH1
HSF1	VTC3
HSF1	ALD6
HSF1	RPL21B
HSF1	RPS9A
HSF1	RPS6A
HSF1	SSE1
HSF1	CAR1
HSF1	TBF1
HSF1	RPL5
HSF1	RPL33A
HSF1	KES1
HSF1	RPL7B
HSF1	TYW1
HSF1	RPL1A
HSF1	HSP82
HSF1	GYP5
HSF1	YPL257W
HSF1	GLN1
HSF1	RPL43A
HSF1	NHP6A
HSF1	SPE3
HSF1	TKL1
TOS8	TPO2
TOS8	YLR297W
TOS8	YPL014W
TOS8	YPR196W
SUT1	GCV1
SUT1	SUT1
SUT1	GCV2
SUT1	YNL300W
CUP2	YRO2
CUP2	GLK1
CUP2	HSP30
CUP2	VAM6
CUP2	SCM3
CUP2	PEX10
CUP2	YEL025C
CUP2	YEL057C
CUP2	SEC3
CUP2	YER067W
CUP2	SPI1
CUP2	GSY1
CUP2	YFR017C
CUP2	CUP2
CUP2	STF2
CUP2	TPO2
CUP2	YHL021C
CUP2	YIR035C
CUP2	NET1
CUP2	YPK1
CUP2	HSP104
CUP2	YLR194C
CUP2	YLR297W
CUP2	TMA10
CUP2	TSL1
CUP2	GAD1
CUP2	YGP1
CUP2	CMK2
CUP2	TPO4
CUP2	YPL014W
MIG2	PHO89
HAP2	HTB2
HAP2	YBL111C
HAP2	RCR1
HAP2	HHF1
HAP2	AMN1
HAP2	BSC1
HAP2	YET3
HAP2	PMP3
HAP2	SPC110
HAP2	YDR444W
HAP2	EMI2
HAP2	EUG1
HAP2	SPI1
HAP2	YFL067W
HAP2	YFR032C
HAP2	SCW11
HAP2	BUD9
HAP2	VAS1
HAP2	TRX2
HAP2	YHL050C
HAP2	DSE2
HAP2	YHR219W
HAP2	FAA3
HAP2	MMF1
HAP2	BNA1
HAP2	YJR085C
HAP2	HMS2
HAP2	RPL14A
HAP2	CWP1
HAP2	CWP1
HAP2	YLR042C
HAP2	MDN1
HAP2	ASP3-1
HAP2	ASP3-2
HAP2	ASP3-3
HAP2	ASP3-4
HAP2	YLR162W
HAP2	YLR194C
HAP2	FRE1
HAP2	YPT6
HAP2	CTS1
HAP2	YLR297W
HAP2	RPS29A
HAP2	YRF1-4
HAP2	CUE4
HAP2	PML39
HAP2	YMR045C
HAP2	FET3
HAP2	YMR085W
HAP2	DDR48
HAP2	DDR48
HAP2	DIA1
HAP2	HHF2
HAP2	SUN4
HAP2	TOM7
HAP2	KRE33
HAP2	FPR1
HAP2	EGT2
HAP2	ACC1
HAP2	DSE4
HAP2	YOL014W
HAP2	RPP2A
HAP2	RIB4
HAP2	HSP10
HAP2	YOR220W
HAP2	CLN2
HAP2	ATP15
HAP2	NHP6A
FZF1	GCV1
FZF1	YLR297W
RME1	YAR066W
RME1	PHO89
RME1	RME1
RME1	YHL021C
RME1	YIL169C
RME1	CWP1
RME1	ATG2
RME1	HPF1
YGR067C	RCR1
YGR067C	YBR056W
YGR067C	GLK1
YGR067C	HSP30
YGR067C	YHL021C
YGR067C	HSP104
YGR067C	YLR194C
YGR067C	DIA1
YGR067C	YOL014W
YGR067C	CMK2
YGR067C	YOR220W
YGR067C	TPO4
YGR067C	YOR385W
YGR067C	YPL014W
MGA1	YLR346C
MAL13	KTR3
MAL13	FIT2
YAP3	LEU2
YAP3	RPL41A
YAP3	YAP3
YAP3	STE3
YAP3	AKR2
OPI1	EHT1
OPI1	GPX2
OPI1	INO2
OPI1	YDR124W
OPI1	ITR1
OPI1	SAM2
OPI1	CHO1
OPI1	SAH1
OPI1	HNM1
OPI1	CHO2
OPI1	SLH1
OPI1	ARG4
OPI1	CUP1-1
OPI1	CUP1-2
OPI1	HTD2
OPI1	INO1
OPI1	YJL185C
OPI1	OPI3
OPI1	XPT1
OPI1	PHD1
OPI1	FAS1
OPI1	YLR132C
OPI1	CKI1
OPI1	TIS11
OPI1	YLR168C
OPI1	DDR48
OPI1	DDR48
OPI1	YIP3
OPI1	FOL1
OPI1	SIP3
OPI1	TOF1
OPI1	ACC1
OPI1	IZH4
OPI1	ZPS1
OPI1	AKR2
OPI1	ALD6
OPI1	TAZ1
RIM101	SMP1
RIM101	PHO89
RIM101	GPD1
RIM101	BSC1
RIM101	YDL241W
RIM101	YDR210W
RIM101	GIC2
RIM101	PRB1
RIM101	LEU1
RIM101	ZRT1
RIM101	PIL1
RIM101	TPO2
RIM101	RIM101
RIM101	ARN1
RIM101	ARN2
RIM101	BAT1
RIM101	YHR214W
RIM101	BAR1
RIM101	QDR2
RIM101	ELO1
RIM101	PHD1
RIM101	CWP1
RIM101	YLL007C
RIM101	HSP104
RIM101	AQY2
RIM101	YLL053C
RIM101	MLH2
RIM101	HAP1
RIM101	ACO1
RIM101	DIC1
RIM101	YML045W
RIM101	YML131W
RIM101	PLB2
RIM101	YMR046C
RIM101	GAT2
RIM101	DDR48
RIM101	DDR48
RIM101	SCW10
RIM101	FET4
RIM101	YNL058C
RIM101	YNL208W
RIM101	ALP1
RIM101	GOR1
RIM101	MRPL10
RIM101	AGA1
RIM101	YOL014W
RIM101	CMK2
RIM101	GAS5
RIM101	ZEO1
RIM101	HPF1
RIM101	ENB1
RIM101	MSA1
RIM101	THI72
RIM101	MCH5
RIM101	FAA1
RIM101	FIT2
RIM101	FIT3
RIM101	YOR389W
RIM101	YPL088W
RIM101	HSP82
RIM101	YPL277C
RIM101	YPL278C
RIM101	YPR158W
STP2	TIP1
STP2	GCV1
STP2	SMB1
STP2	ARO9
STP2	CWP1
STP2	YLR162W
NDT80	HSP30
NDT80	ADA2
NDT80	YLR162W
NDT80	IZH4
NDT80	YOR118W
STB5	PHO89
STB5	SOL3
STB5	GND1
STB5	STE3
STB5	FRE1
SKN7	GPX2
SKN7	OCH1
SKN7	CWP1
SKN7	UTH1
SKN7	AHP1
SKN7	TSA1
SKN7	DDR48
SKN7	DDR48
SKN7	AKR2
SKN7	YOR365C
CST6	EFB1
CST6	CYS3
CST6	CDC19
CST6	ERV46
CST6	BDH2
CST6	YAR010C
CST6	ADE1
CST6	PHO11
CST6	HTB2
CST6	HTA2
CST6	NCL1
CST6	RPL19B
CST6	HEK2
CST6	PTC3
CST6	PRX1
CST6	RPS8A
CST6	YBL081W
CST6	ALG3
CST6	RPL23A
CST6	RPL32
CST6	YBL111C
CST6	YBL113C
CST6	RCR1
CST6	UGA2
CST6	HHF1
CST6	HHT1
CST6	MNN2
CST6	RPL4A
CST6	YRO2
CST6	YBR056W
CST6	TIP1
CST6	BAP2
CST6	TAT1
CST6	ECM33
CST6	PHO3
CST6	VID24
CST6	PHO88
CST6	TKL2
CST6	TEF2
CST6	GRS1
CST6	TPS1
CST6	SUP45
CST6	ADH5
CST6	AMN1
CST6	TOS1
CST6	RPS6B
CST6	GDT1
CST6	RPS9B
CST6	RPL21A
CST6	PGI1
CST6	PDB1
CST6	OM14
CST6	YBR238C
CST6	GPX2
CST6	YBR246W
CST6	ARO4
CST6	SHM1
CST6	SSH1
CST6	APE3
CST6	ILV6
CST6	YCL020W
CST6	RRP7
CST6	GRX1
CST6	GLK1
CST6	YCL042W
CST6	PDI1
CST6	YCL045C
CST6	APA1
CST6	SPB1
CST6	CIT2
CST6	PGK1
CST6	YCR016W
CST6	RPS14A
CST6	FEN1
CST6	PER1
CST6	THR4
CST6	PAT1
CST6	TUP1
CST6	NOP1
CST6	GPD1
CST6	BSC1
CST6	RPS29B
CST6	RPL31A
CST6	RPP1A
CST6	RPL13A
CST6	RPS16B
CST6	PMT1
CST6	RPP1B
CST6	RPP1B
CST6	CCT4
CST6	TFP1
CST6	TRM8
CST6	RPL4B
CST6	LYS14
CST6	TPI1
CST6	RPS13
CST6	GRX3
CST6	GRX3
CST6	VBA4
CST6	TRM1
CST6	HOM2
CST6	CCT6
CST6	MSS116
CST6	YDR210W
CST6	HTA1
CST6	SEC26
CST6	EXG2
CST6	EXG2
CST6	OMS1
CST6	ASP1
CST6	GPI8
CST6	YDR341C
CST6	HXT3
CST6	TRP4
CST6	RPP2B
CST6	EFT2
CST6	RPL12B
CST6	TIF35
CST6	YDR444W
CST6	RPS18A
CST6	TSA2
CST6	GUK1
CST6	MFA1
CST6	VAC8
CST6	SNU13
CST6	GDA1
CST6	RPL12A
CST6	PMI40
CST6	NTF2
CST6	GCD11
CST6	ARB1
CST6	PHM8
CST6	KRE29
CST6	SAH1
CST6	HOM3
CST6	HIS1
CST6	FCY2
CST6	FCY2
CST6	RNR1
CST6	YER079W
CST6	ILV1
CST6	TRP2
CST6	RPS8B
CST6	KAP123
CST6	RPL23B
CST6	SHO1
CST6	SCS2
CST6	RPS26B
CST6	YER137C
CST6	FTR1
CST6	LSM5
CST6	SPI1
CST6	BUR6
CST6	PAB1
CST6	HSP12
CST6	STE2
CST6	HAC1
CST6	TUB2
CST6	SEC53
CST6	GCN20
CST6	GSY1
CST6	YFR017C
CST6	SMC2
CST6	YFR032C
CST6	IRC7
CST6	PMA1
CST6	ERG4
CST6	PUF4
CST6	KAP122
CST6	STT3
CST6	SCW11
CST6	RPL30
CST6	RPL24A
CST6	AGA2
CST6	DBP3
CST6	RPL28
CST6	ARC1
CST6	PRP43
CST6	GPG1
CST6	RPS2
CST6	RPL1B
CST6	ROK1
CST6	EMP24
CST6	VRG4
CST6	ADE5,7
CST6	CSE1
CST6	GUS1
CST6	HXK2
CST6	YGR001C
CST6	STF2
CST6	UGA1
CST6	VMA7
CST6	RPS25A
CST6	GSC2
CST6	RPL26B
CST6	FMP48
CST6	YGR054W
CST6	RPL11B
CST6	PDC6
CST6	UTP22
CST6	VAS1
CST6	YGR106C
CST6	RPS23A
CST6	PPT1
CST6	ASN2
CST6	ENP2
CST6	RPL24B
CST6	CYS4
CST6	NSR1
CST6	RTS3
CST6	RTS3
CST6	ATF2
CST6	RNR4
CST6	TYS1
CST6	TDH3
CST6	ADE3
CST6	RPS0A
CST6	YHB1
CST6	PFK1
CST6	SOL4
CST6	ENO1
CST6	SCW4
CST6	BGL2
CST6	ZUO1
CST6	RPL14B
CST6	PRS3
CST6	RPS20
CST6	RPL8A
CST6	YHL039W
CST6	YHL050C
CST6	RPL27A
CST6	DED81
CST6	YHR020W
CST6	THR1
CST6	RPN1
CST6	YHR033W
CST6	CUP1-1
CST6	CUP1-2
CST6	GAR1
CST6	HXT5
CST6	YHR097C
CST6	GRE3
CST6	TOM71
CST6	FUR1
CST6	NSG1
CST6	YHR138C
CST6	SPS100
CST6	RPL42B
CST6	DSE2
CST6	ENO2
CST6	GND1
CST6	GPI16
CST6	EGD2
CST6	RPS4B
CST6	MNL1
CST6	BAT1
CST6	PHO12
CST6	IMD2
CST6	YHR218W
CST6	FAA3
CST6	TIR3
CST6	BAR1
CST6	RPL2B
CST6	FAF1
CST6	CKA1
CST6	TED1
CST6	MMF1
CST6	RPL34B
CST6	RPN2
CST6	THS1
CST6	PFK26
CST6	SEC24
CST6	HIS5
CST6	SIM1
CST6	TAO3
CST6	RPL16A
CST6	PAN6
[truncated: 3,145 more rows]
