# Supplementary material for: Characterizing regulatory path motifs in integrated networks using perturbational data
Source: Genome Biol. 2010 Mar 11;11(3):R32. doi: 10.1186/gb-2010-11-3-r32 (PMC2864572; doi:10.1186/gb-2010-11-3-r32)
Supplement: Additional file 2 — This zip-file contains sample data and step-by-step instructions for running Pathicular. [file gb-2010-11-3-r32-S2.GZ › chip_data]

SRD1	FEN2
SRD1	YCR095C
SRD1	RPL31A
SRD1	NUS1
SRD1	GLE1
SRD1	YDL237W
SRD1	tC(GCA)P2
SRD1	PEX5
SRD1	YDR282C
SRD1	IRC3
SRD1	PRP3
SRD1	KRE2
SRD1	tF(GAA)H1
SRD1	NPR2
SRD1	ISD11
SRD1	YFR017C
SRD1	HOS2
SRD1	CLG1
SRD1	MRPS35
SRD1	SLH1
SRD1	ECM29
SRD1	CFD1
SRD1	tQ(UUG)E1
SRD1	CYR1
SRD1	PUT3
SRD1	YKL077W
SRD1	tT(AGU)J
SRD1	YLL032C
SRD1	NSE1
SRD1	YPT6
SRD1	FUN26
SRD1	RIF2
SRD1	HSC82
SRD1	YMR187C
SRD1	PET111
SRD1	SWD1
SRD1	SPO1
SRD1	PCL1
SRD1	LYS9
SRD1	DNL4
SRD1	RUP1
SRD1	PMA2
SRD1	VIK1
SRD1	NOT5
SRD1	SCO2
SRD1	POP7
SRD1	ATG12
RDS1	PAU3
RDS1	RDS1
RDS1	RMD1
RDS1	PLP1
RDS1	RCK1
RDS1	ERG1
RDS1	COY1
RDS1	YMR124W
RDS1	DLT1
RDS1	DSL1
RDS1	YPL071C
RDS1	YPR158W
RPN4	YCR023C
RPN4	YDL109C
RPN4	IWR1
RPN4	RTR2
RPN4	CTH1
RPN4	ESC2
RPN4	ECM11
RPN4	TFB3
RPN4	SPS1
RPN4	RBA50
RPN4	YEA4
RPN4	VAC8
RPN4	YEL023C
RPN4	GPA2
RPN4	FIR1
RPN4	EPL1
RPN4	tH(GUG)K
RPN4	ALR2
RPN4	HXK1
RPN4	CDC20
RPN4	ABC1
RPN4	YGL157W
RPN4	YGL160W
RPN4	DSD1
RPN4	TFC4
RPN4	SPR3
RPN4	YGR066C
RPN4	SAY1
RPN4	MYO1
RPN4	SSF1
RPN4	HTD2
RPN4	MSR1
RPN4	YHR122W
RPN4	RPN2
RPN4	RPL40A
RPN4	MCM10
RPN4	VTC4
RPN4	LOH1
RPN4	KHA1
RPN4	FBP26
RPN4	YJR098C
RPN4	HXT16
RPN4	UFD4
RPN4	GPX1
RPN4	tT(AGU)B
RPN4	CSE4
RPN4	YKL161C
RPN4	COY1
RPN4	tT(UGU)P
RPN4	TIF1
RPN4	FLO10
RPN4	YKR104W
RPN4	PRP19
RPN4	YCT1
RPN4	YLL066C
RPN4	YLL067C
RPN4	MLH2
RPN4	tW(CCA)G1
RPN4	SEC10
RPN4	PIG1
RPN4	CTS1
RPN4	RPL26A
RPN4	CTR3
RPN4	SAM37
RPN4	SWP1
RPN4	YMR185W
RPN4	RNT1
RPN4	FAA4
RPN4	RFA1
RPN4	YAR009C
RPN4	TOP2
RPN4	CYB5
RPN4	YNL146W
RPN4	IBD2
RPN4	YRF1-6
RPN4	PRP2
RPN4	ASE1
RPN4	ARF3
RPN4	ADE2
RPN4	SOG2
RPN4	RPL23A
RPN4	YME1
RPN4	RPN7
RPN4	YBL111C
RPN4	ECM2
RPN4	CMD1
RPN4	SUP45
RPN4	MBA1
RPN4	NTC20
STP4	SRD1
STP4	HTL1
STP4	tC(GCA)P2
STP4	AHA1
STP4	RSM28
STP4	VPS3
STP4	DSE1
STP4	tG(GCC)P2
STP4	YER138W-A
STP4	tH(GUG)M
STP4	tI(UAU)L
STP4	tK(CUU)P
STP4	YPS5
STP4	tK(UUU)P
STP4	tL(CAA)C
STP4	tL(CAA)N
STP4	SLH1
STP4	tL(UAG)L2
STP4	PEX18
STP4	tN(GUU)P
STP4	tP(AGG)C
STP4	YHR213W
STP4	IMD2
STP4	YHR219W
STP4	tP(UGG)M
STP4	POT1
STP4	RDN25
STP4	tQ(UUG)L
STP4	PAM16
STP4	YJL185C
STP4	tS(AGA)M
STP4	tS(CGA)C
STP4	tS(GCU)L
STP4	YKL133C
STP4	tT(UGU)P
STP4	FOX2
STP4	YKR096W
STP4	YCT1
STP4	PAM18
STP4	tW(CCA)P
STP4	YRF1-4
STP4	YMR010W
STP4	SOK2
STP4	SPO20
STP4	CLN3
STP4	GYL1
STP4	FLO9
STP4	PCL1
STP4	ASE1
STP4	GAC1
STP4	SYC1
STP4	SNC2
STP4	YPL141C
STP4	SNR4
STP4	OLA1
STP4	UBC4
STP4	YBR138C
STP4	ADH5
STP4	SNR70
MBP1	BUD31
MBP1	ATP16
MBP1	ERP3
MBP1	DUN1
MBP1	PHO2
MBP1	HO
MBP1	MSH6
MBP1	PDS1
MBP1	tD(GUC)B
MBP1	tD(GUC)J2
MBP1	DIN7
MBP1	PEX10
MBP1	tE(CUC)D
MBP1	GIC2
MBP1	UTP4
MBP1	YHP1
MBP1	RPL37B
MBP1	PLM2
MBP1	GIN4
MBP1	RBA50
MBP1	CIN8
MBP1	YEL077C
MBP1	ACA1
MBP1	ARG5,6
MBP1	YER071C
MBP1	YER078C
MBP1	PUP3
MBP1	SWI4
MBP1	DSE1
MBP1	tG(GCC)P1
MBP1	RPS26B
MBP1	YFL012W
MBP1	YFR017C
MBP1	OCH1
MBP1	RPL9A
MBP1	CDC55
MBP1	tK(UUU)D
MBP1	KSS1
MBP1	CLB6
MBP1	tL(CAA)D
MBP1	ASN2
MBP1	RNR4
MBP1	BUB1
MBP1	CRH1
MBP1	TOS2
MBP1	OTU2
MBP1	STP2
MBP1	GIC1
MBP1	CHS7
MBP1	SKG6
MBP1	YHR151C
MBP1	EGD2
MBP1	MDM31
MBP1	IRR1
MBP1	RDN5
MBP1	SMC3
MBP1	SCP160
MBP1	NCA3
MBP1	tR(UCU)G2
MBP1	RPA34
MBP1	HSP150
MBP1	SWE1
MBP1	ELO1
MBP1	YJR030C
MBP1	VPS55
MBP1	tT(AGU)C
MBP1	MDH1
MBP1	RAD27
MBP1	LTV1
MBP1	YKL151C
MBP1	tV(AAC)M2
MBP1	AYT1
MBP1	YLR049C
MBP1	tW(CCA)G2
MBP1	SPT8
MBP1	CDC45
MBP1	SEN2
MBP1	EFB1
MBP1	CTS1
MBP1	ECM38
MBP1	YLR301W
MBP1	TAL1
MBP1	NAM2
MBP1	AFG2
MBP1	YLR437C
MBP1	LSM3
MBP1	GLO1
MBP1	TSA1
MBP1	USA1
MBP1	CUE4
MBP1	NUP188
MBP1	GTR1
MBP1	COS3
MBP1	STV1
MBP1	AAC1
MBP1	NAT4
MBP1	PDS5
MBP1	RPS16A
MBP1	PAH1
MBP1	YMR178W
MBP1	CIK1
MBP1	SCJ1
MBP1	FLO9
MBP1	YMR279C
MBP1	SCW10
MBP1	RFA1
MBP1	TPM1
MBP1	YCK2
MBP1	PDR16
MBP1	GOR1
MBP1	RFC3
MBP1	TRF5
MBP1	YNL313C
MBP1	HTA2
MBP1	COS1
MBP1	LRO1
MBP1	ACC1
MBP1	TIM23
MBP1	MVD1
MBP1	MCM2
MBP1	CDC21
MBP1	SKI7
MBP1	YOR246C
MBP1	NDD1
MBP1	YPL056C
MBP1	MOT1
MBP1	HHO1
MBP1	RAD53
MBP1	FAS2
MBP1	CLB5
MBP1	ALG14
MBP1	SLM4
MBP1	YBR147W
MBP1	TOS1
MBP1	RPS9B
MBP1	KAR4
MBP1	MRC1
PHO2	ERP3
PHO2	YDL057W
PHO2	RAD59
PHO2	GCS1
PHO2	TPI1
PHO2	tC(GCA)B
PHO2	tC(GCA)P2
PHO2	YDR109C
PHO2	HTB1
PHO2	ADK1
PHO2	tE(CUC)D
PHO2	YDR306C
PHO2	SRB7
PHO2	tE(UUC)J
PHO2	TRS31
PHO2	GIN4
PHO2	IRC22
PHO2	tG(GCC)J1
PHO2	tG(UCC)O
PHO2	tI(UAU)L
PHO2	TIM21
PHO2	YGR106C
PHO2	RSR1
PHO2	CRH1
PHO2	TDH3
PHO2	PCT1
PHO2	ADE3
PHO2	tM(CAU)E
PHO2	YHR210C
PHO2	VID28
PHO2	YIL077C
PHO2	AYR1
PHO2	MLP2
PHO2	YIL166C
PHO2	SET4
PHO2	SOP4
PHO2	tS(AGA)B
PHO2	SFT1
PHO2	tS(UGA)P
PHO2	CSE4
PHO2	RRP14
PHO2	YKL098W
PHO2	YKL107W
PHO2	FRE2
PHO2	tV(CAC)D
PHO2	tV(UAC)D
PHO2	SPT8
PHO2	YLR152C
PHO2	HMG1
PHO2	MVP1
PHO2	BUB2
PHO2	YMR111C
PHO2	ALD2
PHO2	SIP18
PHO2	LST8
PHO2	YNL024C
PHO2	ARP5
PHO2	EOS1
PHO2	PRE6
PHO2	ZEO1
PHO2	SPT20
PHO2	GLO4
PHO2	YOR062C
PHO2	SAS5
PHO2	DGK1
PHO2	KRE5
PHO2	RPL21B
PHO2	RPL5
PHO2	YPR011C
PHO2	YPR013C
PHO2	LTP1
PHO2	OPT2
PHO2	TCM62
PHO2	SPT7
PHO2	AAC3
PHO2	CDC28
PHO2	RPS9B
PHO2	YBR194W
PHO2	YBR238C
PHO2	HIS4
FAP7	MSS116
FAP7	tG(GCC)E
FAP7	tH(GUG)M
FAP7	tI(UAU)L
FAP7	tK(UUU)P
FAP7	tL(CAA)C
FAP7	tL(CAA)N
FAP7	tL(UAG)L2
FAP7	tN(GUU)P
FAP7	tP(AGG)C
FAP7	tP(UGG)M
FAP7	RDN18
FAP7	YIL102C
FAP7	RDN25
FAP7	tS(AGA)M
FAP7	tS(CGA)C
FAP7	tS(GCU)L
FAP7	YCT1
FAP7	tW(CCA)P
FAP7	YLR162W
FAP7	tY(GUA)M2
FAP7	FLO9
FAP7	PAU7
FAP7	SNR4
FAP7	SCO2
FAP7	OLA1
UGA3	CLB3
UGA3	NGG1
UGA3	RPL27B
UGA3	RPL23B
UGA3	IRC7
UGA3	ERG4
UGA3	SHE10
UGA3	BUB1
UGA3	YHR122W
UGA3	DNA2
UGA3	CFD1
UGA3	SMY1
UGA3	SIR1
UGA3	tY(GUA)J2
UGA3	YAL018C
UGA3	TUB3
UGA3	YAL049C
UGA3	YAF9
UGA3	PHO80
UGA3	RAS1
UGA3	IDI1
UGA3	THI21
UGA3	ATH1
UGA3	SRO77
UGA3	EXO84
GAL3	CCT4
GAL3	SIR4
GAL3	LYS4
GAL3	SET7
GAL3	YDR282C
GAL3	YDR370C
GAL3	VPS74
GAL3	NUG1
GAL3	RPN3
GAL3	YFL034W
GAL3	FET5
GAL3	ERJ5
GAL3	TAD1
GAL3	SAY1
GAL3	RPL17B
GAL3	ECM25
GAL3	LAA1
GAL3	YJR088C
GAL3	YJR136C
GAL3	LHS1
GAL3	COY1
GAL3	DAD2
GAL3	DBP9
GAL3	ATG17
GAL3	DLT1
GAL3	GYL1
GAL3	CNM67
GAL3	FMT1
GAL3	DBP5
GAL3	YOR238W
GAL3	BOI1
GAL3	FHL1
GAL3	CTF4
YDR026C	YDL086W
YDR026C	NOP6
YDR026C	HEM12
YDR026C	MFB1
YDR026C	SEC20
YDR026C	tF(GAA)N
YDR026C	POL5
YDR026C	YGR093W
YDR026C	MRPL9
YDR026C	CFD1
YDR026C	EPS1
YDR026C	RDN5
YDR026C	YJL107C
YDR026C	FBP26
YDR026C	UFD4
YDR026C	TOR2
YDR026C	PET111
YDR026C	PRP2
YDR026C	RPB2
YDR026C	CLN2
YDR026C	SEC8
YDR026C	RPN7
YDR026C	PDX3
YDR026C	FZO1
YDR026C	ROT2
YDR026C	RIB5
NRG1	SNA4
NRG1	HXT15
NRG1	SOR2
NRG1	ENA1
NRG1	YDR042C
NRG1	NRG1
NRG1	RAD55
NRG1	YDR134C
NRG1	YAP6
NRG1	HXT6
NRG1	APT2
NRG1	SPP41
NRG1	YEF1
NRG1	NPR2
NRG1	HXT13
NRG1	DLD3
NRG1	YER010C
NRG1	SPC25
NRG1	ZRG8
NRG1	ERG28
NRG1	ACA1
NRG1	DDI1
NRG1	AGP3
NRG1	SNO3
NRG1	YFR017C
NRG1	SRM1
NRG1	SOL4
NRG1	MGA1
NRG1	YGR277C
NRG1	YHL042W
NRG1	DIA4
NRG1	YHR032W
NRG1	YHK8
NRG1	YHR138C
NRG1	LIN1
NRG1	EGD2
NRG1	MDM31
NRG1	CFD1
NRG1	HIS6
NRG1	FMC1
NRG1	RPI1
NRG1	SIM1
NRG1	HXT12
NRG1	YIL172C
NRG1	SQT1
NRG1	GAT4
NRG1	RPA34
NRG1	YJL216C
NRG1	IME1
NRG1	MGM101
NRG1	HXT16
NRG1	PRI2
NRG1	YKL077W
NRG1	YKL162C
NRG1	COY1
NRG1	MCH2
NRG1	SIR1
NRG1	YLR012C
NRG1	CLB4
NRG1	YAL018C
NRG1	FUN26
NRG1	MRPL4
NRG1	SOK2
NRG1	AAC1
NRG1	YMR134W
NRG1	YAL064C-A
NRG1	FET4
NRG1	CYB5
NRG1	YAR028W
NRG1	SNO2
NRG1	MNT4
NRG1	BSC5
NRG1	YAP7
NRG1	HXT11
NRG1	YOL157C
NRG1	YOL161C
NRG1	STI1
NRG1	HMS1
NRG1	PET9
NRG1	RSB1
NRG1	RAS1
NRG1	RUP1
NRG1	GAC1
NRG1	SYC1
NRG1	YBL044W
NRG1	TPO4
NRG1	VTC3
NRG1	PMA2
NRG1	FAS2
NRG1	VIK1
NRG1	YPR013C
NRG1	ATP3
NRG1	RPS11B
NRG1	ICS2
YDR049W	FEN2
YDR049W	UBX3
YDR049W	PMT5
YDR049W	RAD28
YDR049W	YDR056C
YDR049W	MAK21
YDR049W	RTR2
YDR049W	PET100
YDR049W	CDC1
YDR049W	MFB1
YDR049W	YDR282C
YDR049W	tE(CUC)D
YDR049W	ESC2
YDR049W	VPS74
YDR049W	FAR7
YDR049W	IOC3
YDR049W	YGL117W
YDR049W	BUB1
YDR049W	YSP1
YDR049W	NMD3
YDR049W	DFG10
YDR049W	HOP1
YDR049W	REV7
YDR049W	CDC6
YDR049W	YJR012C
YDR049W	YJR088C
YDR049W	YJR098C
YDR049W	YJR100C
YDR049W	YJR107W
YDR049W	BUD2
YDR049W	tT(AGU)I2
YDR049W	TFA2
YDR049W	POM34
YDR049W	tW(CCA)J
YDR049W	HRT3
YDR049W	YLR143W
YDR049W	PBA1
YDR049W	NEJ1
YDR049W	IOC4
YDR049W	RIT1
YDR049W	SAM50
YDR049W	YAR009C
YDR049W	CPT1
YDR049W	LSM7
YDR049W	ATX1
YDR049W	ESF2
YDR049W	NTG2
YDR049W	NPT1
YDR049W	FSH3
YDR049W	SCP1
YDR049W	YTH1
YDR049W	VPS66
YDR049W	ARR3
YDR049W	YBR096W
YDR049W	CMD1
YDR049W	SNR6
YDR049W	RER1
YDR049W	YCL056C
PDC2	MATALPHA2
PDC2	SNR7-L
PDC2	RMD1
PDC2	SNR8
PDC2	BDF2
PDC2	YDL176W
PDC2	TFP1
PDC2	RPL35A
PDC2	tA(AGC)P
PDC2	YDR042C
PDC2	tA(UGC)O
PDC2	tC(GCA)P2
PDC2	SIR4
PDC2	tE(UUC)C
PDC2	CTS2
PDC2	tE(UUC)P
PDC2	MRPL28
PDC2	tF(GAA)G
PDC2	YDR514C
PDC2	tF(GAA)P2
PDC2	tG(GCC)P2
PDC2	tH(GUG)M
PDC2	tI(AAU)E1
PDC2	YFR032C
PDC2	tI(AAU)P2
PDC2	tI(UAU)L
PDC2	tK(CUU)E1
PDC2	ATG1
PDC2	tK(CUU)P
PDC2	tK(UUU)P
PDC2	tL(CAA)C
PDC2	RPS23A
PDC2	YPP1
PDC2	tL(UAA)N
PDC2	tM(CAU)O2
PDC2	tN(GUU)C
PDC2	tN(GUU)P
PDC2	OYE2
PDC2	tP(UGG)L
PDC2	tP(UGG)M
PDC2	RDN25
PDC2	tQ(UUG)L
PDC2	tS(AGA)G
PDC2	tS(AGA)M
PDC2	tS(GCU)L
PDC2	tS(UGA)P
PDC2	tT(AGU)H
PDC2	tT(AGU)O2
PDC2	tT(UGU)H
PDC2	tT(UGU)P
PDC2	YLL014W
PDC2	YLL017W
PDC2	ISA1
PDC2	tV(AAC)M3
PDC2	SDO1
PDC2	YLR046C
PDC2	tW(CCA)P
PDC2	REX3
PDC2	tY(GUA)M1
PDC2	MMS22
PDC2	FUN30
PDC2	YPT7
PDC2	CDC24
PDC2	FLO9
PDC2	UBP8
PDC2	YOL013W-A
PDC2	YBL029W
PDC2	MRPL23
PDC2	NUP170
PDC2	REC8
PDC2	ATP20
PDC2	TEF1
PDC2	THI22
PDC2	YBR030W
PDC2	YBR137W
PDC2	YBR138C
PDC2	YBR141C
PDC2	MAK5
PDC2	SUP45
PDC2	ADH5
PDC2	YBR147W
PDC2	ENP1
PDC2	HIS7
PDC2	SRB6
PDC2	YBR259W
PDC2	KAR4
PDC2	HMLALPHA2
PDC2	VBA3
PDC2	SNR71
INO2	PWP2
INO2	MSH3
INO2	GIT1
INO2	KNH1
INO2	THI3
INO2	TPI1
INO2	IPT1
INO2	INO2
INO2	SAC6
INO2	SWI5
INO2	STB3
INO2	DON1
INO2	tE(CUC)D
INO2	TFB1
INO2	SSF2
INO2	HXT3
INO2	BNA7
INO2	ITR1
INO2	ZRG8
INO2	SAH1
INO2	MET6
INO2	KEL2
INO2	PUP2
INO2	OPI1
INO2	KSP1
INO2	UBX6
INO2	YJL118W
INO2	YAK1
INO2	SNA3
INO2	INO1
INO2	OPI3
INO2	SOD1
INO2	FBA1
INO2	RRP14
INO2	YKL088W
INO2	LOT5
INO2	SMF3
INO2	YLR168C
INO2	VMA6
INO2	HMG1
INO2	ADI1
INO2	NAT4
INO2	GEM1
INO2	ACS1
INO2	DOM34
INO2	YNL045W
INO2	EOS1
INO2	LEU4
INO2	CPT1
INO2	PSD1
INO2	MCK1
INO2	ACC1
INO2	YOL087C
INO2	HMS1
INO2	WTM2
INO2	RPL33B
INO2	COT1
INO2	TYE7
INO2	SSO1
INO2	BBP1
INO2	ARP7
INO2	SRO77
INO2	CDS1
INO2	RPL4A
INO2	UBC4
SWI5	DBP10
SWI5	TSR1
SWI5	ATG20
SWI5	IWR1
SWI5	YDL118W
SWI5	VCX1
SWI5	DLD1
SWI5	YDL180W
SWI5	HBT1
SWI5	WHI4
SWI5	GCS1
SWI5	HO
SWI5	YOS9
SWI5	FOB1
SWI5	CPR1
SWI5	GCD6
SWI5	IRC3
SWI5	HXT3
SWI5	FRQ1
SWI5	NCB2
SWI5	YEL073C
SWI5	YEL077C
SWI5	YER078C
SWI5	ECM32
SWI5	HSP12
SWI5	FRS2
SWI5	COS4
SWI5	YFL064C
SWI5	YFL067W
SWI5	YFR017C
SWI5	SMC2
SWI5	SCW11
SWI5	tI(AAU)N1
SWI5	YGL108C
SWI5	YGL140C
SWI5	OST5
SWI5	SHE10
SWI5	KSS1
SWI5	PIL1
SWI5	CRH1
SWI5	PUP2
SWI5	COS6
SWI5	OTU2
SWI5	YHR032W
SWI5	MSR1
SWI5	FUR1
SWI5	YHR138C
SWI5	PTH1
SWI5	FAF1
SWI5	MMF1
SWI5	TAO3
SWI5	YIL174W
SWI5	YIR003W
SWI5	PRY3
SWI5	SCP160
SWI5	YJL160C
SWI5	LAA1
SWI5	YJL225C
SWI5	VPS55
SWI5	TAH11
SWI5	MGM101
SWI5	PRI2
SWI5	PIR3
SWI5	PIR1
SWI5	MTR2
SWI5	YKR106W
SWI5	AYT1
SWI5	YLL067C
SWI5	YLR012C
SWI5	MLH2
SWI5	BOS1
SWI5	SEN2
SWI5	YLR162W
SWI5	YLR194C
SWI5	ENT2
SWI5	CLB4
SWI5	DBP9
SWI5	CTS1
SWI5	ECM38
SWI5	YLR346C
SWI5	YAL018C
SWI5	AFG2
SWI5	RPL31B
SWI5	FUN26
SWI5	LSM3
SWI5	TAF13
SWI5	CUE4
SWI5	CTK3
SWI5	GTR1
SWI5	PGA3
SWI5	COS3
SWI5	YMR134W
SWI5	GAT2
SWI5	YMR148W
SWI5	PAH1
SWI5	FLO9
SWI5	GTO3
SWI5	TPS3
SWI5	YNL033W
SWI5	YAR009C
SWI5	TPM1
SWI5	RPC19
SWI5	MEP2
SWI5	YNL146W
SWI5	CBK1
SWI5	YNL193W
SWI5	LAP3
SWI5	ZWF1
SWI5	BNI1
SWI5	PFA3
SWI5	MDJ2
SWI5	YNL335W
SWI5	COS1
SWI5	TIM23
SWI5	YOL019W
SWI5	GAS5
SWI5	RUP1
SWI5	TPO4
SWI5	MNN9
SWI5	YPL158C
SWI5	YRF1-7
SWI5	SMX3
SWI5	YBR030W
SWI5	ATP3
SWI5	ALG14
SWI5	UBC4
SWI5	YBR096W
SWI5	ICS2
SWI5	OM14
SWI5	SPO23
UME6	YIH1
UME6	TAH1
UME6	STP4
UME6	RPL31A
UME6	SNF3
UME6	GDH2
UME6	CDC34
UME6	RLI1
UME6	tD(GUC)G1
UME6	tD(GUC)J2
UME6	AHA1
UME6	CTA1
UME6	DON1
UME6	DPP1
UME6	GIC2
UME6	ATO3
UME6	MUS81
UME6	RIB3
UME6	YEL025C
UME6	tG(GCC)D1
UME6	ERG28
UME6	tG(GCC)F2
UME6	SWI4
UME6	YER130C
UME6	PDA1
UME6	MSH4
UME6	HSP12
UME6	FRS2
UME6	YFR017C
UME6	MND1
UME6	STR3
UME6	SHE10
UME6	HFM1
UME6	YGR053C
UME6	YGR067C
UME6	XKS1
UME6	PXR1
UME6	SNF6
UME6	GOS1
UME6	ERG11
UME6	ARD1
UME6	DAP2
UME6	YHR032W
UME6	tM(CAU)P
UME6	SFB3
UME6	SPL2
UME6	YHR138C
UME6	SPO16
UME6	BCY1
UME6	YIL091C
UME6	PAN6
UME6	GAT4
UME6	CTK2
UME6	TDH1
UME6	tR(CCG)L
UME6	DPB11
UME6	YJL103C
UME6	YJL107C
UME6	LCB3
UME6	INO1
UME6	TDH2
UME6	VPS55
UME6	JSN1
UME6	RPL43B
UME6	JHD2
UME6	YJR120W
UME6	MGM101
UME6	ATP7
UME6	PTM1
UME6	MUD2
UME6	SMY1
UME6	tV(AAC)G1
UME6	KTR2
UME6	PAM17
UME6	KNS1
UME6	UBI4
UME6	FPS1
UME6	RNP1
UME6	YLR012C
UME6	IOC2
UME6	AVL9
UME6	HSP60
UME6	YPT6
UME6	RPS28B
UME6	CTS1
UME6	CDC3
UME6	YLR346C
UME6	YAL018C
UME6	BDF1
UME6	YLR414C
UME6	FUN26
UME6	YLR437C
UME6	MRPL4
UME6	RRN11
UME6	RPS1B
UME6	CUE4
UME6	SPO20
UME6	SUB1
UME6	AVO2
UME6	NAT4
UME6	PDS5
UME6	SRT1
UME6	SPG4
UME6	FLC2
UME6	YMR134W
UME6	GAT2
UME6	ACS1
UME6	YMR185W
UME6	CAT8
UME6	LCB1
UME6	SCW10
UME6	ESBP6
UME6	PGA2
UME6	YNL187W
UME6	YNL211C
UME6	YNL305C
UME6	FUS3
UME6	TRM10
UME6	IZH4
UME6	NDJ1
UME6	ZEO1
UME6	MSB4
UME6	TRM11
UME6	GAS4
UME6	RTS2
UME6	WHI5
UME6	CRC1
UME6	SNF2
UME6	RAX1
UME6	GNT1
UME6	MIP1
UME6	TEA1
UME6	YOR342C
UME6	MSC6
UME6	ATF1
UME6	YOR387C
UME6	PRX1
UME6	IRC15
UME6	SUV3
UME6	PMA2
UME6	MOT1
UME6	ATG8
UME6	MEI5
UME6	BEM4
UME6	RTT10
UME6	YBL086C
UME6	YIG1
UME6	ICL2
UME6	APL4
UME6	YPR063C
UME6	SUE1
UME6	ORC4
UME6	TIF3
UME6	YPC1
UME6	PGI1
UME6	SSH1
UME6	AGP1
UPC2	PMT5
UPC2	NUP84
UPC2	YDL180W
UPC2	RAD57
UPC2	YDR056C
UPC2	RTR2
UPC2	TPS2
UPC2	PET100
UPC2	CSN9
UPC2	SCC2
UPC2	YDR282C
UPC2	YDR286C
UPC2	DPL1
UPC2	YDR370C
UPC2	VPS74
UPC2	RPL27B
UPC2	YER067W
UPC2	FAR7
UPC2	IOC3
UPC2	ERJ5
UPC2	YGL117W
UPC2	ABC1
UPC2	tK(CUU)J
UPC2	VEL1
UPC2	CUL3
UPC2	HGH1
UPC2	BUB1
UPC2	RPL14B
UPC2	YHR140W
UPC2	YSP1
UPC2	NMD3
UPC2	BAT1
UPC2	DFG10
UPC2	HOP1
UPC2	KHA1
UPC2	CDC6
UPC2	YJR054W
UPC2	YJR088C
UPC2	YJR098C
UPC2	YJR100C
UPC2	YJR141W
UPC2	YKL061W
UPC2	tT(AGU)I2
UPC2	TPK3
UPC2	BPT1
UPC2	tW(CCA)J
UPC2	HRT3
UPC2	SNR13
UPC2	YLR143W
UPC2	CST9
UPC2	YLR445W
UPC2	YMR124W
UPC2	YAL064W
UPC2	PPA2
UPC2	SWD1
UPC2	YAR009C
UPC2	APJ1
UPC2	DSL1
UPC2	MRPL10
UPC2	ESF2
UPC2	YNR063W
UPC2	TPT1
UPC2	TRS33
UPC2	NPT1
UPC2	YPL113C
UPC2	VPS66
UPC2	ARR3
UPC2	CMD1
UPC2	AMN1
UPC2	SNR6
ADR1	YCR095C
ADR1	ERP3
ADR1	BRE1
ADR1	RAM1
ADR1	YDL118W
ADR1	SNA4
ADR1	DHH1
ADR1	YDL177C
ADR1	YDL180W
ADR1	UGA4
ADR1	YDL241W
ADR1	RPC11
ADR1	HOM2
ADR1	YDR291W
ADR1	tE(CUC)D
ADR1	HIM1
ADR1	PAU2
ADR1	HMF1
ADR1	PRS2
ADR1	FAR7
ADR1	ROG3
ADR1	DUG1
ADR1	IRC7
ADR1	GUP1
ADR1	PCL10
ADR1	YGL140C
ADR1	NNF2
ADR1	ESP1
ADR1	DOG1
ADR1	BET1
ADR1	VID28
ADR1	ECM37
ADR1	FBP26
ADR1	YJL206C
ADR1	YJR088C
ADR1	PGU1
ADR1	MPH3
ADR1	ATP7
ADR1	YLL017W
ADR1	PRP19
ADR1	MLH2
ADR1	tW(CCA)K
ADR1	UTP13
ADR1	NMA1
ADR1	GRX8
ADR1	FUN26
ADR1	ALD3
ADR1	YAL064W
ADR1	AVT4
ADR1	FAR11
ADR1	YNR004W
ADR1	ESF2
ADR1	PET127
ADR1	NOB1
ADR1	YOR387C
ADR1	TFC8
ADR1	TAF3
ADR1	BEM3
ADR1	PPT2
ADR1	YPL236C
ADR1	BBP1
ADR1	MED1
ADR1	SGE1
ADR1	CMD1
ADR1	YSY6
ADR1	MCX1
ADR1	RIB5
ADR1	PBN1
MET32	PET18
MET32	FEN2
MET32	PTC6
MET32	RAD59
MET32	YDR049W
MET32	UME6
MET32	CTA1
MET32	VPS74
MET32	PRP3
MET32	YDR539W
MET32	VAB2
MET32	UBC8
MET32	EAF5
MET32	YEL073C
MET32	TMA20
MET32	HEM14
MET32	ISD11
MET32	MET6
MET32	YER134C
MET32	PTR3
MET32	PCL10
MET32	MRF1
MET32	STR3
MET32	MCM6
MET32	HAP2
MET32	YGR150C
MET32	HGH1
MET32	BUB1
MET32	YGR203W
MET32	YGR205W
MET32	tL(UAG)L1
MET32	YHL012W
MET32	COX23
MET32	YHR140W
MET32	LIN1
MET32	RPS24B
MET32	XBP1
MET32	POR2
MET32	NUP82
MET32	HSP150
MET32	HAM1
MET32	CSN12
MET32	ECM17
MET32	DID4
MET32	YKL047W
MET32	tT(AGU)I2
MET32	tT(AGU)J
MET32	CTK1
MET32	MIA40
MET32	FRE2
MET32	MLP1
MET32	ALT1
MET32	YLR091W
MET32	SNR13
MET32	DIP2
MET32	YLR143W
MET32	YLR173W
MET32	RPL37A
MET32	RSA3
MET32	DEP1
MET32	PSK1
MET32	VID22
MET32	CRN1
MET32	YLR446W
MET32	YAP1
MET32	TCB3
MET32	MTW1
MET32	RBG1
MET32	ATR1
MET32	AEP1
MET32	MRPL24
MET32	FLO9
MET32	TIF11
MET32	LIP1
MET32	DOM34
MET32	YNL115C
MET32	LSM7
MET32	BNI4
MET32	CAF120
MET32	YNL300W
MET32	KRE1
MET32	NOP12
MET32	MET22
MET32	PHM7
MET32	TIR4
MET32	YOR093C
MET32	TIM18
MET32	KEL3
MET32	YPR158W
MET32	MET16
MET32	IPP1
MET32	GAL10
MET32	VMA2
MET32	ARA1
MET32	TBS1
MET32	NGR1
MET32	MET8
MET32	SNR6
MET32	SNR70
YAP6	SNR8
YAP6	BSC1
YAP6	RPL31A
YAP6	RPL13A
YAP6	HXT15
YAP6	SOR2
YAP6	MRH1
YAP6	YDR042C
YAP6	RAD55
YAP6	tD(GUC)L2
YAP6	YAP6
YAP6	APT2
YAP6	AGE1
YAP6	YEL007W
YAP6	YEF1
YAP6	YEL047C
YAP6	HXT13
YAP6	DLD3
YAP6	TMA20
YAP6	MIG3
YAP6	ACA1
YAP6	YER158C
YAP6	SEC4
YAP6	AGP3
YAP6	SPR3
YAP6	ASK10
YAP6	HIP1
YAP6	TDH3
YAP6	KEL2
YAP6	SOL4
YAP6	MGA1
YAP6	SBP1
YAP6	YHL042W
YAP6	AAP1
YAP6	PDR11
YAP6	RPI1
YAP6	SIM1
YAP6	RPL40A
YAP6	HXT12
YAP6	YIL172C
YAP6	GAT4
YAP6	MET28
YAP6	YAP5
YAP6	MUC1
YAP6	MRS1
YAP6	SEC11
YAP6	LYS1
YAP6	YIR035C
YAP6	GTT1
YAP6	UBX6
YAP6	PAM16
YAP6	IME2
YAP6	YJL149W
YAP6	RPS14B
YAP6	SOP4
YAP6	YJL216C
YAP6	YJL218W
YAP6	IME1
YAP6	YJR100C
YAP6	RPS4A
YAP6	HXT16
YAP6	PRI2
YAP6	KTI12
YAP6	YKL162C
YAP6	PTR2
YAP6	SIR1
YAP6	AQY2
YAP6	BUD20
YAP6	EMP46
YAP6	SEN2
YAP6	YPS3
YAP6	YLR162W
YAP6	ATP14
YAP6	ACO1
YAP6	BER1
YAP6	NAB6
YAP6	COS3
YAP6	SEC59
YAP6	SOK2
YAP6	FLO9
YAP6	YAL064C-A
YAP6	FET4
YAP6	RPL9B
YAP6	TOP2
YAP6	YNL146W
YAP6	PCL1
YAP6	LYS9
YAP6	DSE4
YAP6	RPS19A
YAP6	FRE7
YAP6	HPF1
YAP6	HXT11
YAP6	YOL157C
YAP6	ENB1
YAP6	STI1
YAP6	CIN5
YAP6	HMS1
YAP6	YBL029W
YAP6	PET9
YAP6	RSB1
YAP6	GAC1
YAP6	SYC1
YAP6	DCI1
YAP6	LAS17
YAP6	ODC2
YAP6	RPS12
YAP6	RDR1
YAP6	RPL21B
YAP6	POC4
YAP6	YPR013C
YAP6	YPR148C
YAP6	YBR030W
YAP6	ECM8
YAP6	ADH5
YAP6	YBR147W
YDR266C	FEN2
YDR266C	RAD57
YDR266C	CDC1
YDR266C	YDR370C
YDR266C	VPS74
YDR266C	ERG28
YDR266C	ISD11
YDR266C	YGR125W
YDR266C	YSP1
YDR266C	REV7
YDR266C	YJR088C
YDR266C	LHS1
YDR266C	CTK1
YDR266C	COY1
YDR266C	RPL15A
YDR266C	SPT8
YDR266C	GYL1
YDR266C	POL1
YDR266C	LSM7
YDR266C	ESF2
YDR266C	YNR063W
YDR266C	LSM2
YDR266C	SGE1
YDR266C	ARR3
YDR266C	YBR028C
YDR266C	SNR6
YDR266C	RER1
MTH1	MRK1
MTH1	TMA17
MTH1	HNT1
MTH1	YFR026C
MTH1	IRC5
MTH1	YIP4
MTH1	KEL2
MTH1	YHR182W
MTH1	PTH1
MTH1	YHR199C
MTH1	AGE2
MTH1	VHS2
MTH1	YIR016W
MTH1	YJL161W
MTH1	YJR039W
MTH1	ADD66
MTH1	YLR091W
MTH1	NAM2
MTH1	ATS1
MTH1	TPM1
MTH1	YNL144C
MTH1	HTA2
MTH1	FMT1
MTH1	MYO2
MTH1	TAF3
MTH1	SUE1
MTH1	PCS60
SUM1	RMD1
SUM1	ARP2
SUM1	BDF2
SUM1	RPL31A
SUM1	TFP1
SUM1	PPH22
SUM1	YDR042C
SUM1	GRX3
SUM1	SIR4
SUM1	RRP45
SUM1	PHM6
SUM1	SUM1
SUM1	ASP1
SUM1	NKP1
SUM1	DIT2
SUM1	SPS2
SUM1	SPS1
SUM1	YDR542W
SUM1	NUP157
SUM1	tH(GUG)E1
SUM1	HXT10
SUM1	FET5
SUM1	ROG3
SUM1	YFR032C
SUM1	YGL138C
SUM1	FLC3
SUM1	SPO74
SUM1	PEF1
SUM1	RAD2
SUM1	EPT1
SUM1	GND1
SUM1	PFS1
SUM1	YVH1
SUM1	DAL1
SUM1	LOH1
SUM1	GYP6
SUM1	BNA1
SUM1	MIR1
SUM1	EAF6
SUM1	tT(UGU)G2
SUM1	tT(UGU)H
SUM1	YKR015C
SUM1	DAL80
SUM1	SPO75
SUM1	tV(CAC)H
SUM1	SRL2
SUM1	tY(GUA)F1
SUM1	CRR1
SUM1	CDA1
SUM1	FKS1
SUM1	FUN30
SUM1	PMT2
SUM1	YMR124W
SUM1	SCS7
SUM1	YMR325W
SUM1	SPS18
SUM1	HXT14
SUM1	PAU6
SUM1	TAT2
SUM1	YOL024W
SUM1	TPT1
SUM1	YOL162W
SUM1	AUS1
SUM1	ASE1
SUM1	SAS5
SUM1	SEC63
SUM1	DSE3
SUM1	SPS4
SUM1	GPI2
SUM1	SPO19
SUM1	RPL5
SUM1	HSP82
SUM1	KAP104
SUM1	ETR1
SUM1	FIG1
SUM1	TEC1
SUM1	MAK5
SUM1	YBR147W
SUM1	FZO1
SUM1	HIS7
SUM1	YCL049C
ARO80	RMD1
ARO80	RAD57
ARO80	YDR049W
ARO80	ATC1
ARO80	NSE3
ARO80	BCS1
ARO80	ARH1
ARO80	ATP17
ARO80	LSM6
ARO80	RGA2
ARO80	ARO10
ARO80	YRA1
ARO80	HKR1
ARO80	SPS1
ARO80	NPR2
ARO80	SNO3
ARO80	ERP6
ARO80	RPS23A
ARO80	MRPS35
ARO80	RBG2
ARO80	LSC2
ARO80	YHL012W
ARO80	WSS1
ARO80	YCK1
ARO80	SPL2
ARO80	ARO9
ARO80	YHR138C
ARO80	SPS100
ARO80	YHR140W
ARO80	RPL42B
ARO80	CHS7
ARO80	CFD1
ARO80	CCT8
ARO80	ASK1
ARO80	MNR2
ARO80	LHS1
ARO80	YAP1
ARO80	MRPL24
ARO80	RIT1
ARO80	ESBP6
ARO80	SPC98
ARO80	FAR11
ARO80	YNR004W
ARO80	RRI2
ARO80	YOR205C
ARO80	TPO4
ARO80	VTC3
ARO80	VIK1
ARO80	ORC4
ARO80	YBR159W
ARO80	YBR259W
ARO80	HMLALPHA2
ARO80	YCL074W
ARO80	YCL075W
CAD1	ADY3
CAD1	EHD3
CAD1	AI5_BETA
CAD1	YDR132C
CAD1	YCF1
CAD1	GIR2
CAD1	CBS2
CAD1	YER140W
CAD1	CDC20
CAD1	RCK1
CAD1	PHO81
CAD1	ARN1
CAD1	SOD2
CAD1	CUP1-1
CAD1	CUP1-2
CAD1	MSR1
CAD1	NSG1
CAD1	GSH1
CAD1	VPS55
CAD1	YKL033W
CAD1	NFU1
CAD1	CYT2
CAD1	LAP4
CAD1	RSM22
CAD1	MRS4
CAD1	DRE2
CAD1	SFI1
CAD1	GTT2
CAD1	YLL066C
CAD1	YLR108C
CAD1	YLR455W
CAD1	NAB6
CAD1	CCS1
CAD1	ERG8
CAD1	ALK2
CAD1	MCH4
CAD1	SEY1
CAD1	YRM1
CAD1	YRF1-7
CAD1	MSF1
CAD1	ZTA1
CAD1	RIB7
CAD1	FRM2
YHP1	FEN2
YHP1	PEX19
YHP1	PMT5
YHP1	REG1
YHP1	SWF1
YHP1	RGP1
YHP1	RVB1
YHP1	tE(CUC)D
YHP1	PRE1
YHP1	SGF73
YHP1	YGL160W
YHP1	tK(CUU)J
YHP1	CUL3
YHP1	PRP31
YHP1	YGR150C
YHP1	RPP1
YHP1	DFG10
YHP1	IDS2
YHP1	tS(AGA)E
YHP1	TUL1
YHP1	COY1
YHP1	LOT6
YHP1	YEH2
YHP1	UTP13
YHP1	MCM5
YHP1	YLR312C
YHP1	REC102
YHP1	RRN9
YHP1	RIT1
YHP1	YAR009C
YHP1	KIN3
YHP1	YNL211C
YHP1	DSE4
YHP1	MSN1
YHP1	RAS1
YHP1	YOR214C
YHP1	TIM18
YHP1	TGS1
YHP1	PET20
YHP1	IPL1
YHP1	MCM16
YHP1	YPR117W
YHP1	SWD3
STP1	YCR095C
STP1	NUP84
STP1	RPN5
STP1	MSH5
STP1	RAD57
STP1	BAP3
STP1	YDR049W
STP1	CSN9
STP1	PLP1
STP1	ECM11
STP1	YDR493W
STP1	RSM28
STP1	GRX2
STP1	YEA4
STP1	VAC8
STP1	NPR2
STP1	TMA20
STP1	SAP155
STP1	YGR054W
STP1	NOP7
STP1	RPL27A
STP1	CFD1
STP1	RPL40A
STP1	PAM16
STP1	RPA34
STP1	YJR011C
STP1	tT(AGU)B
STP1	tT(UGU)G2
STP1	PTR2
STP1	GIS3
STP1	SEN2
STP1	URA4
STP1	GYL1
STP1	YMR258C
STP1	GPI15
STP1	AAH1
STP1	LYS9
STP1	YOL024W
STP1	TPO4
STP1	RPL21B
STP1	VIK1
STP1	DIM1
STP1	AGP1
STP1	SNR70
STP1	HMLALPHA2
SNF1	RAD61
SNF1	TRP4
SNF1	tG(CCC)D
SNF1	tG(UCC)O
SNF1	UPF3
SNF1	TEL2
SNF1	GGA2
SNF1	TIR3
SNF1	MOB1
SNF1	tR(ACG)O
SNF1	URB2
SNF1	AAT1
SNF1	tV(CAC)D
SNF1	YMR130W
SNF1	REC114
SNF1	PFA3
SNF1	EGT2
SNF1	MDM20
SNF1	YOR022C
SNF1	SNT309
SNF1	NUT2
SNF1	ARR2
SNF1	OLA1
SNF1	YBR028C
SNF1	YBR138C
SNF1	SRB6
SNF1	KAR4
URC2	ARB1
URC2	YER138W-A
URC2	tN(GUU)C
URC2	CTM1
URC2	YHR127W
URC2	tN(GUU)P
URC2	tQ(UUG)E1
URC2	YJR096W
URC2	YLR278C
URC2	MEC3
URC2	FLO9
URC2	BOP3
URC2	ZWF1
URC2	YNR063W
URC2	TOM5
URC2	MEC1
URC2	YBR285W
URC2	YCR007C
GCN4	YCR095C
GCN4	HMRA2
GCN4	RMD1
GCN4	MTF2
GCN4	GLT1
GCN4	YDL183C
GCN4	GGC1
GCN4	LYS14
GCN4	YDR034W-B
GCN4	TVP23
GCN4	ECM18
GCN4	SWF1
GCN4	MKC7
GCN4	STB3
GCN4	PRP42
GCN4	YDR341C
GCN4	TRR1
GCN4	PHO8
GCN4	NPR2
GCN4	CAN1
GCN4	HOM3
GCN4	HIS1
GCN4	MOT2
GCN4	VTC1
GCN4	YER085C
GCN4	PTC2
GCN4	IRC7
GCN4	SCS3
GCN4	STR3
GCN4	tK(UUU)G1
GCN4	YGR071C
GCN4	FOL2
GCN4	SLH1
GCN4	ARG4
GCN4	tM(CAU)P
GCN4	TRM5
GCN4	YAP1801
GCN4	PSF2
GCN4	SIP4
GCN4	ACO2
GCN4	ILV3
GCN4	BNA1
GCN4	CCT5
GCN4	CPA2
GCN4	YJR111C
GCN4	ATP7
GCN4	STB6
GCN4	tT(AGU)J
GCN4	MCH2
GCN4	SPO75
GCN4	ILV5
GCN4	HMG2
GCN4	YMR018W
GCN4	ECM40
GCN4	SWD1
GCN4	MRP7
GCN4	LEU4
GCN4	ECM15
GCN4	YNL311C
GCN4	LYS9
GCN4	PHO80
GCN4	GPD2
GCN4	MET22
GCN4	MCH4
GCN4	PPM2
GCN4	ZPS1
GCN4	RGS2
GCN4	ORT1
GCN4	MCT1
GCN4	RAX1
GCN4	KRE5
GCN4	YEL1
GCN4	ILS1
GCN4	SAM3
GCN4	RPC40
GCN4	GDB1
GCN4	QDR3
GCN4	LYS2
GCN4	PYC2
GCN4	HIS7
GCN4	ARO4
GCN4	HIS4
GCN4	VBA3
MIG3	SRD1
MIG3	PRR2
MIG3	HXT15
MIG3	SOR2
MIG3	YDR042C
MIG3	TVP23
MIG3	DLD3
MIG3	YER138W-A
MIG3	YFR017C
MIG3	YFR032C
MIG3	tI(UAU)L
MIG3	tL(CAA)C
MIG3	tL(CAA)N
MIG3	tL(UAG)L2
MIG3	YHR032W
MIG3	YHR219W
MIG3	tP(UGG)M
MIG3	RDN18
MIG3	RDN25
MIG3	tQ(UUG)L
MIG3	tS(GCU)L
MIG3	HXT16
MIG3	tW(CCA)P
MIG3	SNR13
MIG3	FLO9
MIG3	YOL013W-A
MIG3	MBF1
MIG3	GYP5
MIG3	SNR4
MIG3	YBR030W
MIG3	ORC2
MIG3	ADH5
MIG3	YBR147W
MIG3	ROT2
MIG3	SPO23
MIG3	TRS20
MIG3	YBR255C-A
MIG3	SNR70
GLN3	FEN2
GLN3	MATALPHA2
GLN3	PAU3
GLN3	ARP2
GLN3	UBX3
GLN3	MSH5
GLN3	GLT1
GLN3	RAD28
GLN3	AI5_BETA
GLN3	PLP1
GLN3	YDR185C
GLN3	DPL1
GLN3	VPS74
GLN3	SPS1
GLN3	VAB2
GLN3	GCN4
GLN3	TMA20
GLN3	ROG3
GLN3	YGR026W
GLN3	RBG2
GLN3	YHR140W
GLN3	YSP1
GLN3	EGD2
GLN3	GEF1
GLN3	YJR100C
GLN3	LHS1
GLN3	CTK1
GLN3	FLO10
GLN3	YLL067C
GLN3	SEC10
GLN3	YRF1-4
GLN3	DML1
GLN3	FLO9
GLN3	YNR004W
GLN3	RAS1
[truncated: 9,385 more rows]
